# Supplementary material for: Effect of Vegetable Juices on Properties of Two Resin Composites Used for Dental Caries Management
Source: Medicina (Kaunas). 2023 Apr 16;59(4):774. doi: 10.3390/medicina59040774 (PMC10142735; doi:10.3390/medicina59040774)
Supplement: Supplementary file 1 [file medicina-59-00774-s001.zip]

Archive with 1 entries (1 files):
- medicina-2288292-supplementary.pdf
